# Supplementary material for: In-Frame Indel Mutations in the Genome of the Blind Mexican Cavefish, Astyanax mexicanus
Source: Genome Biol Evol. 2019 Aug 19;11(9):2563–73. doi: 10.1093/gbe/evz180 (PMC6751357; doi:10.1093/gbe/evz180)
Supplement: evz180_Supplementary_Data [file evz180_supplementary_data.zip]

Archive with 4 entries (4 files):
- Figure S1.tif
- Figure S2.tif
- Figure S3.tif
- Legends suppl figs.docx
